# Supplementary material for: Pulmonary Conventional Type 1 Langerin-Expressing Dendritic Cells Play a Role in Impairing Early Protective Immune Response against Cryptococcus neoformans Infection in Mice
Source: J Fungi (Basel). 2022 Jul 28;8(8):792. doi: 10.3390/jof8080792 (PMC9410147; doi:10.3390/jof8080792)
Supplement: Supplementary file 1 [file jof-08-00792-s001.zip]

Archive with 1 entries (1 files):
- jof-1765540-supplementary.pdf
